# Supplementary material for: The gene expression data of Mycobacterium tuberculosis based on Affymetrix gene chips provide insight into regulatory and hypothetical genes
Source: BMC Microbiol. 2007 May 14;7:37. doi: 10.1186/1471-2180-7-37 (PMC1884158; doi:10.1186/1471-2180-7-37)
Supplement: Additional File 3 — Gene names alongside the gene expression map. in the order as they appear in the map. [file 1471-2180-7-37-S3.txt]

RV3378C	RV3378C
FADD10	FADD10
PURB	PURB
FADD30	FADD30
RV3813C	RV3813C
RV3814C	RV3814C
PKNJ	PKNJ
RPSA	RPSA
RIMI	RIMI
RV3221C	RV3221C
RPLS	RPLS
RV0547C	RV0547C
DFP	DFP
ACN	ACN
RV0634C	RV0634C
RV0829	RV0829
RPOB	RPOB
RMLB	RMLB
EPHD	EPHD
RV0338C	RV0338C
RPLW	RPLW
GPDA1	GPDA1
RV0298	RV0298
HISB	HISB
SECY	SECY
RBFA	RBFA
RV2142C	RV2142C
ILVN	ILVN
GMK	GMK
RV1514C	RV1514C
RNC	RNC
THRS	THRS
TUF	TUF
ADHE2	ADHE2
RV1825	RV1825
RV2960C	RV2960C
RV2751	RV2751
RV3365C	RV3365C
NEI	NEI
RV2760C	RV2760C
DNAG	DNAG
RV3234C	RV3234C
FTSY	FTSY
MRP	MRP
FADD29	FADD29
RV2750	RV2750
RV2181	RV2181
RV3685C	RV3685C
GABT	GABT
RV1225C	RV1225C
RV2829C	RV2829C
RV2573	RV2573
RV1581C	RV1581C
LPPO	LPPO
RV2203	RV2203
RV1680	RV1680
RV3030	RV3030
BIOD	BIOD
OPCA	OPCA
RV3261	RV3261
PSTB	PSTB
FOLC	FOLC
RV0879C	RV0879C
RV3243C	RV3243C
IDSA2	IDSA2
RV2493	RV2493
RV0065	RV0065
RECF	RECF
RV2968C	RV2968C
RV1729C	RV1729C
RV0950C	RV0950C
MMPL2	MMPL2
RV0074	RV0074
RV2980	RV2980
RV0783C	RV0783C
RV2040C	RV2040C
RV3036C	RV3036C
RV2857C	RV2857C
GLGB	GLGB
RV0029	RV0029
RV3630	RV3630
RV3482C	RV3482C
RV0227C	RV0227C
RV1898	RV1898
MURA	MURA
RPE	RPE
RV0484C	RV0484C
PURU	PURU
RV1367C	RV1367C
RV1730C	RV1730C
RV1724C	RV1724C
NAGA	NAGA
CARB	CARB
RV2561	RV2561
RV0996	RV0996
GATC	GATC
RV1333	RV1333
RV3884C	RV3884C
RV2944	RV2944
RV1941	RV1941
DINX	DINX
IMPA	IMPA
ACPS	ACPS
HELZ	HELZ
GND2	GND2
SUBI	SUBI
TLYA	TLYA
PKNB	PKNB
RV2757C	RV2757C
OPPA	OPPA
PSTA1	PSTA1
RV3200C	RV3200C
PKNF	PKNF
RV1335	RV1335
RV3581C	RV3581C
RV2083	RV2083
RV3870	RV3870
RV1025	RV1025
DNAE1	DNAE1
ZWF2	ZWF2
PHOT	PHOT
LLDD1	LLDD1
HPT	HPT
RV3552	RV3552
RV2762C	RV2762C
TYRS	TYRS
RV1676	RV1676
RV0544C	RV0544C
DSBF	DSBF
RV2093C	RV2093C
RV2239C	RV2239C
LPRH	LPRH
RV3627C	RV3627C
RV0698	RV0698
NICT	NICT
RV2216	RV2216
RV3777	RV3777
RV1360	RV1360
RV2326C	RV2326C
RV3492C	RV3492C
FTSW	FTSW
RV1422	RV1422
PLCC	PLCC
ILVA	ILVA
RV1290C	RV1290C
RV3671C	RV3671C
RV0178	RV0178
RV2314C	RV2314C
RV1770	RV1770
PKNE	PKNE
RV3720	RV3720
RV0143C	RV0143C
RV0891C	RV0891C
RV1332	RV1332
RV0464C	RV0464C
RV0364	RV0364
RV0543C	RV0543C
YJCE	YJCE
PPDK	PPDK
RV3712	RV3712
RV2955C	RV2955C
RV3199C	RV3199C
RV2190C	RV2190C
RV3364C	RV3364C
RV2532C	RV2532C
RV2732C	RV2732C
RV1824	RV1824
RV1693	RV1693
RV3217C	RV3217C
RV1159	RV1159
RV2951C	RV2951C
RV1503C	RV1503C
RV3877	RV3877
RV2409C	RV2409C
RV2389C	RV2389C
RV0590	RV0590
RV2867C	RV2867C
ACCD2	ACCD2
RV3207C	RV3207C
FADD9	FADD9
RIBA2	RIBA2
RV1011	RV1011
CYSH	CYSH
RV1478	RV1478
GGTB	GGTB
NIRA	NIRA
RV2425C	RV2425C
ACCD4	ACCD4
RV3541C	RV3541C
RV0175	RV0175
RV2393	RV2393
MURX	MURX
RV3701C	RV3701C
RV1884C	RV1884C
RV0823C	RV0823C
RV3209	RV3209
RV3742C	RV3742C
RV2816C	RV2816C
RV2361C	RV2361C
DESA1	DESA1
RV0741	RV0741
SIGJ	SIGJ
RV2309C	RV2309C
FADE13	FADE13
FADA4	FADA4
RV3555C	RV3555C
RV3377C	RV3377C
RV2102	RV2102
RV3662C	RV3662C
XERC	XERC
RV2651C	RV2651C
RV3876	RV3876
RV2830C	RV2830C
RV0023	RV0023
RV1444C	RV1444C
RV1227C	RV1227C
RV1534	RV1534
RV0033	RV0033
RV0960	RV0960
GLTD	GLTD
RV1347C	RV1347C
RV1318C	RV1318C
RV0674	RV0674
RV0561C	RV0561C
RV0114	RV0114
PHOP	PHOP
BIOF2	BIOF2
RV2735C	RV2735C
RV1459C	RV1459C
RV1903	RV1903
XSEB	XSEB
RV0075	RV0075
PKS1	PKS1
KDTB	KDTB
RV2599	RV2599
MODA	MODA
RV3108	RV3108
RV3857C	RV3857C
RV1626	RV1626
FADE21	FADE21
RV2758C	RV2758C
PAPA5	PAPA5
RV0052	RV0052
NUOA	NUOA
HEMN	HEMN
RV0336	RV0336
RV2095C	RV2095C
RV2084	RV2084
CSPA	CSPA
PBPB	PBPB
PVDS	PVDS
MURD	MURD
RV3867	RV3867
RV3828C	RV3828C
RV0961	RV0961
RV0401	RV0401
RV3193C	RV3193C
MFD	MFD
RV3821	RV3821
MURG	MURG
RV2148C	RV2148C
PKS15	PKS15
RV3210C	RV3210C
RV0508	RV0508
RV3361C	RV3361C
ADD	ADD
GLPD2	GLPD2
RV3673C	RV3673C
RV2771C	RV2771C
RV3783	RV3783
RV0504C	RV0504C
LIGA	LIGA
RV1147	RV1147
RV3836	RV3836
RV1097C	RV1097C
FADD12	FADD12
RV0063	RV0063
ADHC	ADHC
GATB	GATB
RV0428C	RV0428C
RV1864C	RV1864C
RV2631	RV2631
RV1735C	RV1735C
RV0479C	RV0479C
RV2994	RV2994
RV1631	RV1631
RV1047	RV1047
PROS	PROS
RV1394C	RV1394C
FABH	FABH
PHES	PHES
RV2419C	RV2419C
RV2276	RV2276
BPOC	BPOC
CINA	CINA
RV1096	RV1096
RV3271C	RV3271C
RV2880C	RV2880C
RV0948C	RV0948C
RV0048C	RV0048C
MMPS4	MMPS4
RV0537C	RV0537C
RV2038C	RV2038C
RV0303	RV0303
MMPL5	MMPL5
RV3161C	RV3161C
MMPS5	MMPS5
SUGI	SUGI
RV3160C	RV3160C
CTPC	CTPC
RV0197	RV0197
RV0444C	RV0444C
LPPX	LPPX
RV0225	RV0225
CDSA	CDSA
RV1231C	RV1231C
RNPA	RNPA
RV2733C	RV2733C
RPMH	RPMH
RV0049	RV0049
RV2650C	RV2650C
NUSB	NUSB
RV0624	RV0624
RV2556C	RV2556C
RV0582	RV0582
RV2327	RV2327
RV2576C	RV2576C
METK	METK
RV0042C	RV0042C
RV3697C	RV3697C
RV1846C	RV1846C
ECHA10	ECHA10
RV0659C	RV0659C
RV0443	RV0443
RV0383C	RV0383C
PROX	PROX
RV3878	RV3878
CPSA	CPSA
RV2390C	RV2390C
GLBO	GLBO
RV0281	RV0281
RV1404	RV1404
RV0910	RV0910
RV3360	RV3360
RV2602	RV2602
RV2550C	RV2550C
RV2315C	RV2315C
RNE	RNE
RV0495C	RV0495C
RV1155	RV1155
RV0857	RV0857
RV0599C	RV0599C
FADD33	FADD33
RV0291	RV0291
RV0284	RV0284
RV0939	RV0939
LEXA	LEXA
RV2256C	RV2256C
RV3869	RV3869
RV0283	RV0283
RV3871	RV3871
RV2721C	RV2721C
RV0185	RV0185
RV2525C	RV2525C
RV0290	RV0290
RV1987	RV1987
RV0822C	RV0822C
BFRA	BFRA
RV3074	RV3074
GLTA2	GLTA2
RV3427C	RV3427C
RV0883C	RV0883C
RV0660C	RV0660C
RV0598C	RV0598C
RV3866	RV3866
RV2527	RV2527
RV0937C	RV0937C
RV0587	RV0587
RV3452	RV3452
RV2049C	RV2049C
RV0914C	RV0914C
RV3689	RV3689
LIPC	LIPC
RV2212	RV2212
RV0577	RV0577
HUPB	HUPB
BFRB	BFRB
FADE22	FADE22
RV3005C	RV3005C
CTAB	CTAB
RV2513	RV2513
FADD25	FADD25
RV1765C	RV1765C
LSPA	LSPA
RV3424C	RV3424C
RV0997	RV0997
RV1435C	RV1435C
GREA	GREA
RV3182	RV3182
RV0981	RV0981
MTRA	MTRA
RV2172C	RV2172C
RV3049C	RV3049C
RV0907	RV0907
RV1533	RV1533
RV1883C	RV1883C
RV0876C	RV0876C
PROA	PROA
HSDS	HSDS
FADE14	FADE14
GCA	GCA
RV0072	RV0072
RV3626C	RV3626C
RV1216C	RV1216C
HEMA	HEMA
SECA2	SECA2
OPPC	OPPC
RV0778	RV0778
RV1509	RV1509
PKS5	PKS5
RV1504C	RV1504C
LPQL	LPQL
ECHA15	ECHA15
RV0460	RV0460
GLTS	GLTS
LIPE	LIPE
RV3224	RV3224
RV2257C	RV2257C
RV1061	RV1061
RV3434C	RV3434C
RV1428C	RV1428C
OPPD	OPPD
DCD	DCD
DAPA	DAPA
RV0007	RV0007
RV1545	RV1545
RV2189C	RV2189C
RV3435C	RV3435C
RV3304	RV3304
RV0819	RV0819
THRC	THRC
RV1540	RV1540
MOAC2	MOAC2
XSEA	XSEA
RV2417C	RV2417C
RV1610	RV1610
RV0799C	RV0799C
RV3095	RV3095
SECF	SECF
RV0498	RV0498
FECB	FECB
LPPL	LPPL
GLMU	GLMU
MENE	MENE
RV3401	RV3401
RV2104C	RV2104C
RV0293C	RV0293C
CTPH	CTPH
RV3489	RV3489
RV0839	RV0839
AROD	AROD
MMPL1	MMPL1
RV3096	RV3096
RV3661	RV3661
RV1769	RV1769
GMDA	GMDA
RIBH	RIBH
RV1200	RV1200
RV2952	RV2952
RV1334	RV1334
RV2474C	RV2474C
LEPB	LEPB
LIPO	LIPO
HISF	HISF
PPSE	PPSE
THRA	THRA
GRCC1	GRCC1
RV3032	RV3032
RV0774C	RV0774C
RV1505C	RV1505C
MEND	MEND
DRRA	DRRA
PPSC	PPSC
RV1543	RV1543
RV0597C	RV0597C
RV0111	RV0111
PKNA	PKNA
RV0798C	RV0798C
SECD	SECD
RV1502	RV1502
PQQE	PQQE
PTA	PTA
RV3094C	RV3094C
RV0196	RV0196
RV2680	RV2680
RV3282	RV3282
PSTA2	PSTA2
CYSM	CYSM
PNTAB	PNTAB
KASA	KASA
HEMC	HEMC
LPQI	LPQI
ACCD6	ACCD6
KASB	KASB
RV2052C	RV2052C
RV1728C	RV1728C
ARGH	ARGH
RV3577	RV3577
LPQE	LPQE
SIGA	SIGA
OTSA	OTSA
RMLC	RMLC
RV2509	RV2509
RV1566C	RV1566C
LPQW	LPQW
DFRA	DFRA
RV2135C	RV2135C
NUOK	NUOK
NUOF	NUOF
NUOG	NUOG
RV3092C	RV3092C
DGT	DGT
PROV	PROV
RV1815	RV1815
RV3604C	RV3604C
HELY	HELY
ATPC	ATPC
RV3807C	RV3807C
RV3808C	RV3808C
RV1513	RV1513
LPQB	LPQB
RV1560	RV1560
RV3258C	RV3258C
RV1710	RV1710
CYSE	CYSE
RV2074	RV2074
RV3557C	RV3557C
NUSA	NUSA
METE	METE
PHOH2	PHOH2
HEMY	HEMY
RV0100	RV0100
QCRB	QCRB
CYDD	CYDD
RV1798	RV1798
RV1747	RV1747
PITA	PITA
RV3549C	RV3549C
RV3631	RV3631
RV1816	RV1816
CCSA	CCSA
LIPL	LIPL
RV2097C	RV2097C
ATPE	ATPE
RV0472C	RV0472C
RV1698	RV1698
RPME	RPME
RV3008	RV3008
RV1009	RV1009
RV2609C	RV2609C
RV0831C	RV0831C
RV0633C	RV0633C
RV0249C	RV0249C
RV0390	RV0390
RV0240	RV0240
FDHF	FDHF
RV0204C	RV0204C
PEPR	PEPR
RV0431	RV0431
RV2051C	RV2051C
WBBL2	WBBL2
RV1708	RV1708
GPSI	GPSI
PKND	PKND
RV1634	RV1634
RV3592	RV3592
REGX3	REGX3
RV2794C	RV2794C
RV1233C	RV1233C
RV2969C	RV2969C
TRPD	TRPD
RV1111C	RV1111C
RV1592C	RV1592C
HSPR	HSPR
RV3269	RV3269
RV3205C	RV3205C
RV2993C	RV2993C
RV2275	RV2275
RV1055	RV1055
ALAS	ALAS
RV0248C	RV0248C
RV0247C	RV0247C
RV3320C	RV3320C
HEML	HEML
RV1836C	RV1836C
RV3883C	RV3883C
RV2009	RV2009
RV0513	RV0513
RV2242	RV2242
CYSW	CYSW
ILVE	ILVE
TPX	TPX
EPHF	EPHF
RV2061C	RV2061C
RPHA	RPHA
ATPA	ATPA
RPOC	RPOC
ATPG	ATPG
ATPF	ATPF
GAP	GAP
RV0434	RV0434
RV1337	RV1337
RV3256C	RV3256C
LGT	LGT
PMMB	PMMB
TRPC	TRPC
PPSB	PPSB
GGTA	GGTA
RV3922C	RV3922C
RV0051	RV0051
PKS13	PKS13
RV3920C	RV3920C
RNHB	RNHB
RV3329	RV3329
DRRB	DRRB
RV1251C	RV1251C
EFPA	EFPA
RV2054	RV2054
MURC	MURC
RV1632C	RV1632C
RV2395	RV2395
RV1378C	RV1378C
QCRA	QCRA
CTAE	CTAE
RHO	RHO
PARB	PARB
RV3321C	RV3321C
ATPH	ATPH
RV3921C	RV3921C
ATPD	ATPD
RV3805C	RV3805C
RV2901C	RV2901C
PARA	PARA
RV2949C	RV2949C
CTAC	CTAC
RV1576C	RV1576C
ATPB	ATPB
RV0546C	RV0546C
RV2781C	RV2781C
RV0526	RV0526
RV3104C	RV3104C
POLA	POLA
PYRH	PYRH
RV1870C	RV1870C
RV1711	RV1711
RV3672C	RV3672C
RV0514	RV0514
DAPF	DAPF
RV2554C	RV2554C
RV1869C	RV1869C
NUOE	NUOE
NUOC	NUOC
RV1178	RV1178
RV0528	RV0528
RV1481	RV1481
RV2791C	RV2791C
RV2610C	RV2610C
RV3856C	RV3856C
RV1565C	RV1565C
RV3212	RV3212
RV1043C	RV1043C
TSNR	TSNR
RV1324	RV1324
PGK	PGK
RV0525	RV0525
RUVC	RUVC
KSGA	KSGA
RV2989	RV2989
LPRE	LPRE
PURK	PURK
RV0412C	RV0412C
RODA	RODA
RV3725	RV3725
HEME	HEME
RV1339	RV1339
RV1797	RV1797
NRP	NRP
UREC	UREC
RV2852C	RV2852C
RV3781	RV3781
TRPA	TRPA
RV2956	RV2956
TRPB	TRPB
RV2808	RV2808
RV2128	RV2128
RV1695	RV1695
NUOI	NUOI
RV1312	RV1312
NUOL	NUOL
NUOD	NUOD
RV3806C	RV3806C
RV2759C	RV2759C
RV2966C	RV2966C
FOLK	FOLK
RV2879C	RV2879C
RV1780	RV1780
RV1271C	RV1271C
RV3693	RV3693
PLCB	PLCB
DRRC	DRRC
RV2600	RV2600
NUOM	NUOM
NUOH	NUOH
RV0875C	RV0875C
RV3220C	RV3220C
RV3885C	RV3885C
MMPL7	MMPL7
RV2475C	RV2475C
LTP1	LTP1
RV0236C	RV0236C
NUOJ	NUOJ
NUOB	NUOB
NUON	NUON
MMPL9	MMPL9
RV2752C	RV2752C
RV0177	RV0177
RV0176	RV0176
HEMB	HEMB
PRCA	PRCA
RV2553C	RV2553C
RV2367C	RV2367C
RPLT	RPLT
GID	GID
CMK	CMK
RV3122	RV3122
EMBB	EMBB
RV1303	RV1303
RV1907C	RV1907C
RV2792C	RV2792C
FTSZ	FTSZ
WAG31	WAG31
RV0902C	RV0902C
HEMK	HEMK
NARL	NARL
RV2147C	RV2147C
RV3267	RV3267
RV1477	RV1477
LPPW	LPPW
SIGC	SIGC
RV2864C	RV2864C
RECA	RECA
RV2826C	RV2826C
RV1697	RV1697
LEUC	LEUC
LEUD	LEUD
RV3909	RV3909
DNAQ	DNAQ
RV1465	RV1465
RV0486	RV0486
RV3910	RV3910
PIRG	PIRG
RV2574	RV2574
RV2360C	RV2360C
RV3816C	RV3816C
AROB	AROB
RV2827C	RV2827C
FTSK	FTSK
RV3587C	RV3587C
FOLE	FOLE
FTSQ	FTSQ
RV3647C	RV3647C
RV3376	RV3376
RHLE	RHLE
RV0982	RV0982
PRCB	PRCB
RV1220C	RV1220C
THIL	THIL
UVRB	UVRB
RV2096C	RV2096C
RV3605C	RV3605C
RV3854C	RV3854C
RV3213C	RV3213C
RV2957	RV2957
RV3582C	RV3582C
ASK	ASK
RV2136C	RV2136C
QCRC	QCRC
RV3204	RV3204
RV0692	RV0692
RV0430	RV0430
RV0556	RV0556
ACKA	ACKA
PSSA	PSSA
RV0302	RV0302
RV0181C	RV0181C
RV1277	RV1277
SIGK	SIGK
RV3330	RV3330
PPP	PPP
SMPB	SMPB
RV1703C	RV1703C
RV2674	RV2674
RV0060	RV0060
RV0059	RV0059
PNTAA	PNTAA
MMPL12	MMPL12
RV2166C	RV2166C
RV1494	RV1494
RV2103C	RV2103C
RV1376	RV1376
MOXR2	MOXR2
FTSH	FTSH
RV1085C	RV1085C
RV3769	RV3769
RV0239	RV0239
RV0863	RV0863
PRFB	PRFB
RV2844	RV2844
RV3837C	RV3837C
RV0020C	RV0020C
RV3103C	RV3103C
METS	METS
TOPA	TOPA
RV1692	RV1692
RV3882C	RV3882C
RV3678C	RV3678C
GLNA2	GLNA2
RV2923C	RV2923C
CYDB	CYDB
RV3645	RV3645
RV3173C	RV3173C
ECHA21	ECHA21
RV3031	RV3031
RV1578C	RV1578C
RV2929	RV2929
COBH	COBH
MMPS3	MMPS3
LPQZ	LPQZ
ACCA3	ACCA3
RV3024C	RV3024C
PNCA	PNCA
RV3780	RV3780
GYRA	GYRA
LYSA	LYSA
BCP	BCP
ECHA18	ECHA18
RV2837C	RV2837C
GUAB3	GUAB3
ACEE	ACEE
RV0462	RV0462
LPPR	LPPR
RV1366	RV1366
RV2452C	RV2452C
RV0466	RV0466
RV2542	RV2542
RV0965C	RV0965C
RV0463	RV0463
RV2809	RV2809
RV1591	RV1591
RV3438	RV3438
RFE	RFE
RV2562	RV2562
RIBG	RIBG
RV3848	RV3848
FADE23	FADE23
RV2673	RV2673
RV0198C	RV0198C
GLMS	GLMS
RV2229C	RV2229C
RV0241C	RV0241C
FTSX	FTSX
RV2260	RV2260
FABG1	FABG1
TESA	TESA
RV0301	RV0301
FIXA	FIXA
RV1069C	RV1069C
RV2067C	RV2067C
CYCA	CYCA
RV1260	RV1260
RV1126C	RV1126C
FUM	FUM
RV1943C	RV1943C
FADD36	FADD36
RV0483	RV0483
RV3863	RV3863
BLAC	BLAC
RV0818	RV0818
FADE24	FADE24
MEZ	MEZ
RPSG	RPSG
RV2468C	RV2468C
RPLD	RPLD
RPLQ	RPLQ
HEMZ	HEMZ
RPMD	RPMD
LEUA	LEUA
AMIC	AMIC
RPOA	RPOA
RPSE	RPSE
RPLF	RPLF
RPSH	RPSH
RPLX	RPLX
RV0203	RV0203
RPLJ	RPLJ
RPLR	RPLR
RPLE	RPLE
RPLB	RPLB
RPLC	RPLC
NUSG	NUSG
RV0791C	RV0791C
RV3440C	RV3440C
RPSS	RPSS
ALR	ALR
RPSC	RPSC
RPLV	RPLV
PNTB	PNTB
RPLP	RPLP
RPMC	RPMC
RV2125	RV2125
PRFA	PRFA
RV1546	RV1546
RV3278C	RV3278C
RV1099C	RV1099C
RPLO	RPLO
TPI	TPI
RV0299	RV0299
RV3677C	RV3677C
RV2258C	RV2258C
RV3272	RV3272
RPSQ	RPSQ
RPLA	RPLA
RV3277	RV3277
RV3050C	RV3050C
SENX3	SENX3
RV2676C	RV2676C
RV0135C	RV0135C
RV2912C	RV2912C
HTPX	HTPX
RV2745C	RV2745C
SIGB	SIGB
RV1410C	RV1410C
RV1839C	RV1839C
RV0282	RV0282
RV3143	RV3143
MOAB2	MOAB2
RV3815C	RV3815C
AROG	AROG
RPSL	RPSL
GYRB	GYRB
RPSM	RPSM
RV3835	RV3835
DNAB	DNAB
TRPE	TRPE
RV2454C	RV2454C
RV2186C	RV2186C
HISA	HISA
RV3281	RV3281
TAGA	TAGA
CYST	CYST
ACPM	ACPM
RV2199C	RV2199C
RV1919C	RV1919C
RV2954C	RV2954C
RV2842C	RV2842C
RV3284	RV3284
RV1877	RV1877
MTRB	MTRB
RV3034C	RV3034C
RV2418C	RV2418C
BGLS	BGLS
RV2696C	RV2696C
HTRA	HTRA
RV2053C	RV2053C
LPRC	LPRC
FADB4	FADB4
RV1301	RV1301
PURE	PURE
RUVB	RUVB
PMMA	PMMA
ALDC	ALDC
NADC	NADC
RV3843C	RV3843C
RV1887	RV1887
RV2843	RV2843
RV2165C	RV2165C
RV3190C	RV3190C
RV1224	RV1224
RV2953	RV2953
NADB	NADB
GLCB	GLCB
FABG4	FABG4
UVRA	UVRA
RV3273	RV3273
SAHH	SAHH
FADA2	FADA2
RV1882C	RV1882C
RV0983	RV0983
RPMI	RPMI
SIGG	SIGG
AROK	AROK
DEOD	DEOD
RV1480	RV1480
RV3231C	RV3231C
RV1458C	RV1458C
RV2588C	RV2588C
FRR	FRR
RV2795C	RV2795C
RV0497	RV0497
EMBA	EMBA
RV3684	RV3684
RV3216	RV3216
RV3695	RV3695
RV0811C	RV0811C
RV2206	RV2206
RV1863C	RV1863C
RV2488C	RV2488C
RV0678	RV0678
RV2235	RV2235
RV0333	RV0333
RV3771C	RV3771C
LPRB	LPRB
DUT	DUT
RV1962C	RV1962C
RV1948C	RV1948C
FADE2	FADE2
RV1246C	RV1246C
RV0867C	RV0867C
PFLA	PFLA
RV2453C	RV2453C
RV1586C	RV1586C
CTPG	CTPG
GROES	GROES
GROEL2	GROEL2
GRPE	GRPE
DNAK	DNAK
RV3694C	RV3694C
ECHA9	ECHA9
GROEL1	GROEL1
RV2959C	RV2959C
RV2714	RV2714
RV1192	RV1192
RV1024	RV1024
RV1245C	RV1245C
RV1828	RV1828
CTAD	CTAD
RV2237	RV2237
RV0300	RV0300
LPRO	LPRO
RV0127	RV0127
RV0191	RV0191
RV1265	RV1265
RV0184	RV0184
RV3779	RV3779
RV1264	RV1264
RV1115	RV1115
RV0010C	RV0010C
RV3897C	RV3897C
SUCC	SUCC
RV3263	RV3263
RV2177C	RV2177C
RV1616	RV1616
RV1795	RV1795
HISD	HISD
RV1683	RV1683
RV0061	RV0061
RV0617	RV0617
ARGS	ARGS
HSDM	HSDM
RV3041C	RV3041C
LIPN	LIPN
RV1814	RV1814
COBG	COBG
RV1830	RV1830
RV1157C	RV1157C
RV0898C	RV0898C
RV2749	RV2749
RV0900	RV0900
RV2119	RV2119
RV1101C	RV1101C
PRSA	PRSA
RV3078	RV3078
RV2620C	RV2620C
RV2325C	RV2325C
RV3312C	RV3312C
RV3483C	RV3483C
MBTF	MBTF
GLPQ1	GLPQ1
RV2851C	RV2851C
RV0201C	RV0201C
RV3717	RV3717
RV2779C	RV2779C
RV1006	RV1006
RV2585C	RV2585C
RV2494	RV2494
RV2025C	RV2025C
RV0999	RV0999
LIPP	LIPP
RV0221	RV0221
RV1321	RV1321
RV1262C	RV1262C
FADE8	FADE8
RV2223C	RV2223C
MMPL3	MMPL3
RV0474	RV0474
THIC	THIC
RV1766	RV1766
RV1375	RV1375
RV1279	RV1279
RV1320C	RV1320C
RV0289	RV0289
SIGD	SIGD
RV3413C	RV3413C
RV3819	RV3819
RV3822	RV3822
RV3387	RV3387
RV1952	RV1952
RV2491	RV2491
RV1890C	RV1890C
RV1476	RV1476
MOG	MOG
MMPL11	MMPL11
RV1897C	RV1897C
RV3818	RV3818
PROB	PROB
RV1637C	RV1637C
RV1377C	RV1377C
RV0801	RV0801
RV2037C	RV2037C
RV1812C	RV1812C
RV1082	RV1082
RV1556	RV1556
RV1784	RV1784
RV0530	RV0530
RV1891	RV1891
RV3389C	RV3389C
PDHB	PDHB
RV2723	RV2723
RV0266C	RV0266C
RV3762C	RV3762C
LPPY	LPPY
RV3767C	RV3767C
RV2464C	RV2464C
LPQM	LPQM
RV3404C	RV3404C
RV3901C	RV3901C
RV3524	RV3524
RV0922	RV0922
RV1778C	RV1778C
RV1083	RV1083
RV1194C	RV1194C
MENB	MENB
RV3445C	RV3445C
RV1201C	RV1201C
LYSS	LYSS
RV0955	RV0955
RV0635	RV0635
PPIA	PPIA
PCNA	PCNA
FADB2	FADB2
RV3747	RV3747
RV1896C	RV1896C
ASD	ASD
RV0665	RV0665
MAS	MAS
FADD6	FADD6
RV2777C	RV2777C
MPT64	MPT64
LPQT	LPQT
RV3723	RV3723
RV2734	RV2734
BIOB	BIOB
FADD26	FADD26
PURQ	PURQ
RV3789	RV3789
RV2775	RV2775
RV0420C	RV0420C
RV2971	RV2971
GCVT	GCVT
RV0890C	RV0890C
RV2271	RV2271
RV2603C	RV2603C
RV1979C	RV1979C
RV2228C	RV2228C
PURM	PURM
RV2273	RV2273
FADD22	FADD22
RV2604C	RV2604C
RV3748	RV3748
GCP	GCP
RV3222C	RV3222C
TESB1	TESB1
RV3518C	RV3518C
RECR	RECR
RV0726C	RV0726C
SUCB	SUCB
RV1232C	RV1232C
NTH	NTH
RV2617C	RV2617C
RV1762C	RV1762C
FADD1	FADD1
HISH	HISH
FADE25	FADE25
PPIB	PPIB
RV0647C	RV0647C
RV2144C	RV2144C
GALU	GALU
RIMM	RIMM
RV1258C	RV1258C
RPLL	RPLL
RV2908C	RV2908C
RPLI	RPLI
RV2822C	RV2822C
PCKA	PCKA
RV1073	RV1073
RV0636	RV0636
RV0637	RV0637
CYSA2	CYSA2
RV0277C	RV0277C
RPSP	RPSP
RPSB	RPSB
LPPU	LPPU
HTPG	HTPG
RPLM	RPLM
RPSI	RPSI
SSEC2	SSEC2
RV0057	RV0057
SSB	SSB
ASPC	ASPC
ECHA8	ECHA8
RV0045C	RV0045C
RV3765C	RV3765C
ADHB	ADHB
RV0813C	RV0813C
RV0316	RV0316
MRSA	MRSA
RV0315	RV0315
RV1984C	RV1984C
RPLN	RPLN
RV3252C	RV3252C
RV1771	RV1771
ICD2	ICD2
DNAJ2	DNAJ2
HRCA	HRCA
RPSO	RPSO
RV0686	RV0686
NDH	NDH
HFLX	HFLX
RV2871	RV2871
RV0164	RV0164
RUBA	RUBA
CBHK	CBHK
PYKA	PYKA
ECHA12	ECHA12
SODC	SODC
RV2666	RV2666
RUBB	RUBB
RV1242	RV1242
RV2146C	RV2146C
RV1597	RV1597
RV1855C	RV1855C
NARK1	NARK1
RV0954	RV0954
RV1072	RV1072
RV0238	RV0238
RV3716C	RV3716C
RV2120C	RV2120C
RV1761C	RV1761C
RV1929C	RV1929C
TESB2	TESB2
RV1684	RV1684
RV2915C	RV2915C
TKT	TKT
RV1191	RV1191
MPT83	MPT83
RV2261C	RV2261C
LEUB	LEUB
RV2520C	RV2520C
PEPB	PEPB
PGI	PGI
RV1523	RV1523
NADA	NADA
ILVC	ILVC
RV1732C	RV1732C
FBA	FBA
RV3880C	RV3880C
ECHA3	ECHA3
RV3722C	RV3722C
INHA	INHA
FIXB	FIXB
FABD	FABD
RV2477C	RV2477C
TIG	TIG
RV2272	RV2272
MDH	MDH
SERB2	SERB2
RV1924C	RV1924C
PYRC	PYRC
INFB	INFB
RPSK	RPSK
RPSD	RPSD
MGTC	MGTC
RPLK	RPLK
RV0019C	RV0019C
RPSF	RPSF
TSF	TSF
SUCD	SUCD
NRDB	NRDB
PURA	PURA
RV0730	RV0730
RV0439C	RV0439C
QOR	QOR
RV1148C	RV1148C
YFIH	YFIH
PTRBB	PTRBB
RV2688C	RV2688C
RV0153C	RV0153C
RV1261C	RV1261C
RV1499	RV1499
RV2023C	RV2023C
RV3189	RV3189
HSPX	HSPX
PURN	PURN
RV2292C	RV2292C
RV1495	RV1495
HYCE	HYCE
RV2274C	RV2274C
TAL	TAL
LIPI	LIPI
RV3868	RV3868
RV0345	RV0345
RV0250C	RV0250C
RV0187	RV0187
RV1176C	RV1176C
RV2983	RV2983
RV0040C	RV0040C
RV3310	RV3310
ARGB	ARGB
RV0098	RV0098
LPRG	LPRG
END	END
RV2312	RV2312
RV0550C	RV0550C
ILVD	ILVD
RV0180C	RV0180C
LIPD	LIPD
RV0046C	RV0046C
METC	METC
RV1998C	RV1998C
ECHA19	ECHA19
FADH	FADH
RV0264C	RV0264C
GABD1	GABD1
RV1722	RV1722
FADD11	FADD11
IDER	IDER
RV2455C	RV2455C
NARK2	NARK2
fbpC2	fbpC2
LPQS	LPQS
RV2662	RV2662
RV1772	RV1772
RV0967	RV0967
RV0465C	RV0465C
RV1813C	RV1813C
RV2016	RV2016
HSP	HSP
RV0516C	RV0516C
RV0846C	RV0846C
RV0991C	RV0991C
RV3334	RV3334
RV2628	RV2628
RV2020C	RV2020C
RV0968	RV0968
RV2517C	RV2517C
SIGE	SIGE
RV1774	RV1774
RV1847	RV1847
RV0190	RV0190
RPST	RPST
ALD	ALD
RV0080	RV0080
RV2699C	RV2699C
RV2629	RV2629
RV0571C	RV0571C
RV2623	RV2623
RV0572C	RV0572C
RV2005C	RV2005C
CTPF	CTPF
RV3133C	RV3133C
RV2004C	RV2004C
RV2626C	RV2626C
RV2625C	RV2625C
RV2627C	RV2627C
RV2032	RV2032
PANB	PANB
RV2466C	RV2466C
RV2035	RV2035
RV3134C	RV3134C
RV2962C	RV2962C
RV0081	RV0081
RV2630	RV2630
ROCD1	ROCD1
RV3007C	RV3007C
PFKB	PFKB
RV2028C	RV2028C
RV2624C	RV2624C
NARX	NARX
RV3132C	RV3132C
RV2003C	RV2003C
RV2030C	RV2030C
FDXA	FDXA
RV2017	RV2017
RV0082	RV0082
AHPD	AHPD
RV1994C	RV1994C
MIHF	MIHF
RV1158C	RV1158C
RV2204C	RV2204C
RV1065	RV1065
RV0580C	RV0580C
RV0854	RV0854
RV3706C	RV3706C
RV0208C	RV0208C
PHOY2	PHOY2
RV0888	RV0888
LPRJ	LPRJ
RV0586	RV0586
ROCD2	ROCD2
RV2022C	RV2022C
RV3675	RV3675
RV3181C	RV3181C
FOLD	FOLD
RV3486	RV3486
FFH	FFH
RV1749C	RV1749C
RV2718C	RV2718C
RV3881C	RV3881C
RV1687C	RV1687C
RV3519	RV3519
RV1624C	RV1624C
RV0476	RV0476
HNS	HNS
RV2876	RV2876
RV3574	RV3574
LIPU	LIPU
RV1460	RV1460
RV0079	RV0079
RV3898C	RV3898C
RV1431	RV1431
FADA3	FADA3
RV0549C	RV0549C
RV3688C	RV3688C
RV0207C	RV0207C
RV1615	RV1615
RV1927	RV1927
RV1648	RV1648
RV2295	RV2295
RV0970	RV0970
UREA	UREA
RV3831	RV3831
RV0877	RV0877
RV1957	RV1957
RV3600C	RV3600C
AHPC	AHPC
RV1257C	RV1257C
RV0531	RV0531
RV0341	RV0341
RV1498C	RV1498C
RV2224C	RV2224C
RV1132	RV1132
RV2091C	RV2091C
RV1794	RV1794
FADD28	FADD28
NRDH	NRDH
RV3879C	RV3879C
RV0477	RV0477
WHIB2	WHIB2
RV2015C	RV2015C
RV2285	RV2285
RV3864	RV3864
CITA	CITA
FADD2	FADD2
RV2707	RV2707
RV1419	RV1419
35KD_AG	35KD_AG
CLPP2	CLPP2
RV1831	RV1831
RV0795	RV0795
RV1343C	RV1343C
RV0748	RV0748
RV1819C	RV1819C
RV2018	RV2018
RV0313	RV0313
RV3208	RV3208
RIBD	RIBD
RV2571C	RV2571C
RV2511	RV2511
RV2175C	RV2175C
RV2082	RV2082
RV1173	RV1173
ARGJ	ARGJ
RV2522C	RV2522C
RV2112C	RV2112C
LIPQ	LIPQ
RV2111C	RV2111C
RV0229C	RV0229C
RV2358	RV2358
RV0608	RV0608
RV3683	RV3683
RV2926C	RV2926C
GLPQ2	GLPQ2
RV1779C	RV1779C
SSEA	SSEA
RV0609	RV0609
RV2473	RV2473
RV0475	RV0475
RV1874	RV1874
RV1344	RV1344
RV0047C	RV0047C
RV1584C	RV1584C
RV0340	RV0340
RV2709	RV2709
RV1593C	RV1593C
RV2595	RV2595
LPQA	LPQA
RV3407	RV3407
RV0615	RV0615
RV0133	RV0133
INFA	INFA
FDXD	FDXD
RPMJ	RPMJ
FDXC	FDXC
RV0097	RV0097
RV3865	RV3865
RV3408	RV3408
ARGG	ARGG
RV0496	RV0496
RV0021C	RV0021C
RV0581	RV0581
RV0038	RV0038
RV1331	RV1331
RV0680C	RV0680C
RV1313C	RV1313C
RV3437	RV3437
ACS	ACS
ARGF	ARGF
RV1579C	RV1579C
LEPA	LEPA
FADD24	FADD24
ENO	ENO
RV1423	RV1423
RV2801C	RV2801C
RV1508C	RV1508C
CYSG	CYSG
RV1033C	RV1033C
FADD5	FADD5
RV0786C	RV0786C
CTPI	CTPI
ADHA	ADHA
RPSJ	RPSJ
PKS16	PKS16
SIGM	SIGM
PPK	PPK
SIRR	SIRR
RV0927C	RV0927C
MIAA	MIAA
RV2507	RV2507
RV1086	RV1086
RV0827C	RV0827C
RV3680	RV3680
RV1628C	RV1628C
RV1740	RV1740
RV1103C	RV1103C
ARGC	ARGC
UVRC	UVRC
RV2476C	RV2476C
ADK	ADK
RV3611	RV3611
RV2300C	RV2300C
LIPG	LIPG
RV3292	RV3292
SUCA	SUCA
RV3567C	RV3567C
RV1156	RV1156
RV1390	RV1390
PYRR	PYRR
FADD31	FADD31
RV3699	RV3699
RV1102C	RV1102C
SDHB	SDHB
RV2331	RV2331
RV1322	RV1322
RV0566C	RV0566C
RV1804C	RV1804C
RV3583C	RV3583C
DESA2	DESA2
RV0044C	RV0044C
RV3736	RV3736
RV3760	RV3760
RV1532C	RV1532C
RV3338	RV3338
RV1894C	RV1894C
RV3197	RV3197
RV1734C	RV1734C
RPMB2	RPMB2
FADE20	FADE20
GLTB	GLTB
FADB	FADB
RV2990C	RV2990C
RV2927C	RV2927C
FADA	FADA
RV2729C	RV2729C
RV2549C	RV2549C
RV2134C	RV2134C
RV1109C	RV1109C
RV3570C	RV3570C
RV0361	RV0361
PFKA	PFKA
RV1879	RV1879
RV0588	RV0588
RV0903C	RV0903C
KATG	KATG
RV0145	RV0145
RV1171	RV1171
RV0034	RV0034
RV3230C	RV3230C
MOAA2	MOAA2
RV2840C	RV2840C
LSR2	LSR2
RV1222	RV1222
RV1625C	RV1625C
CYSS2	CYSS2
RV2694C	RV2694C
GCVH	GCVH
RV2675C	RV2675C
RV0567	RV0567
PNP	PNP
RV2387	RV2387
RV0036C	RV0036C
DNAN	DNAN
SUGC	SUGC
RV2683	RV2683
RV0200	RV0200
RV3651	RV3651
RV3194C	RV3194C
RV3753C	RV3753C
RV3254	RV3254
RV2406C	RV2406C
RV2132	RV2132
RV1888C	RV1888C
RV3642C	RV3642C
RV2075C	RV2075C
RV0288	RV0288
RV0287	RV0287
RV3238C	RV3238C
RV0093C	RV0093C
RV1519	RV1519
XTHA	XTHA
RV1950C	RV1950C
RV2529	RV2529
LPPT	LPPT
RV0611C	RV0611C
RV0128	RV0128
GLGC	GLGC
RV2304C	RV2304C
RV1829	RV1829
ECHA13	ECHA13
RV1038C	RV1038C
SCOB	SCOB
RV1066	RV1066
RV1205	RV1205
RV1989C	RV1989C
RV0837C	RV0837C
RV2690C	RV2690C
RV0763C	RV0763C
RV0523C	RV0523C
RV0415	RV0415
RV3686C	RV3686C
RV0170	RV0170
RV3690	RV3690
RV2415C	RV2415C
RV3896C	RV3896C
RV3085	RV3085
RV3121	RV3121
ASNB	ASNB
RV2118C	RV2118C
COBM	COBM
RV1965	RV1965
CMAA2	CMAA2
RV0272C	RV0272C
RV3291C	RV3291C
RV0594	RV0594
RV3520C	RV3520C
RV1673C	RV1673C
GUAA	GUAA
RV1218C	RV1218C
RV0161	RV0161
RV3705C	RV3705C
RV1373	RV1373
RV3536C	RV3536C
SDHD	SDHD
RV2565	RV2565
RV2492	RV2492
RV0911	RV0911
RV0655	RV0655
RV2333C	RV2333C
RV2286C	RV2286C
METB	METB
RV0940C	RV0940C
RV2872	RV2872
RV0880	RV0880
RV2411C	RV2411C
RV2267C	RV2267C
LPQN	LPQN
LPPC	LPPC
FADD23	FADD23
RV2687C	RV2687C
RV1742	RV1742
RV0144	RV0144
LPPP	LPPP
METH	METH
RV1810	RV1810
OXCA	OXCA
FADE6	FADE6
RV3527	RV3527
RV0274	RV0274
RV1977	RV1977
RV2825C	RV2825C
WHIB4	WHIB4
RV2668	RV2668
RV1136	RV1136
RV3342	RV3342
RV1234	RV1234
PGMA	PGMA
RV3895C	RV3895C
RV0941C	RV0941C
LPPJ	LPPJ
RV0653C	RV0653C
RV3479	RV3479
RV1179C	RV1179C
RV2478C	RV2478C
RV0108C	RV0108C
RV2184C	RV2184C
PDXH	PDXH
RV0502	RV0502
CDH	CDH
RV1352	RV1352
FABG3	FABG3
RV3123	RV3123
RV1453	RV1453
THYA	THYA
LIPH	LIPH
RV1893	RV1893
RV0650	RV0650
ECHA14	ECHA14
RV0771	RV0771
RV1413	RV1413
RV0121C	RV0121C
RV3654C	RV3654C
RV2044C	RV2044C
LIPF	LIPF
RV2670C	RV2670C
CPSY	CPSY
RV2297	RV2297
RV0165C	RV0165C
PKS11	PKS11
RV1362C	RV1362C
RV2799	RV2799
RV1363C	RV1363C
RV2255C	RV2255C
RV1931C	RV1931C
RV3501C	RV3501C
VIUB	VIUB
APT	APT
RV1861	RV1861
SECG	SECG
RV3860	RV3860
RV0149	RV0149
RV0269C	RV0269C
RV2639C	RV2639C
RV1151C	RV1151C
RV0230C	RV0230C
MOAC3	MOAC3
RV2722	RV2722
TRXA	TRXA
RV3891C	RV3891C
RV0188	RV0188
RV1535	RV1535
RV2288	RV2288
RV2657C	RV2657C
RV3764C	RV3764C
RV1230C	RV1230C
RV3288C	RV3288C
LPQH	LPQH
RV0695	RV0695
RV3633	RV3633
RV3616C	RV3616C
RV3399	RV3399
LPRF	LPRF
RV2638	RV2638
RV3615C	RV3615C
RV3614C	RV3614C
PAPA3	PAPA3
FRDC	FRDC
RV2129C	RV2129C
RV1926C	RV1926C
SODA	SODA
RV2633C	RV2633C
RV2557	RV2557
LAT	LAT
RV3733C	RV3733C
RV2161C	RV2161C
PKS4	PKS4
RV2558	RV2558
RV2632C	RV2632C
PKS3	PKS3
RV1868	RV1868
NARG	NARG
RV3751	RV3751
RV0696	RV0696
SIGF	SIGF
RV3679	RV3679
RV2160C	RV2160C
RSBW	RSBW
RV2253	RV2253
RV2336	RV2336
FUSA2	FUSA2
PAPA1	PAPA1
RV2598	RV2598
RELA	RELA
PKS2	PKS2
RV3241C	RV3241C
RV1639C	RV1639C
SUHB	SUHB
RV1871C	RV1871C
RV3500C	RV3500C
EPHA	EPHA
RV1184C	RV1184C
RV0387C	RV0387C
RV1433	RV1433
OMPA	OMPA
RV0171	RV0171
RV3496C	RV3496C
CDD	CDD
MOAE2	MOAE2
RV2024C	RV2024C
FADE26	FADE26
SCOA	SCOA
RV0657C	RV0657C
AMT	AMT
RV2348C	RV2348C
RV3750C	RV3750C
RV3491	RV3491
RV0137C	RV0137C
RV3887C	RV3887C
RV1037C	RV1037C
RV3874	RV3874
RV2137C	RV2137C
LLDD2	LLDD2
RV2311	RV2311
RV2205C	RV2205C
NARJ	NARJ
NARH	NARH
RV2369C	RV2369C
RV0621	RV0621
RV1398C	RV1398C
FURA	FURA
RV1154C	RV1154C
RV2472	RV2472
RV3449	RV3449
FADD16	FADD16
LPQO	LPQO
RV0168	RV0168
RV0767C	RV0767C
RV0736	RV0736
INFC	INFC
FRDB	FRDB
RV0245	RV0245
NARI	NARI
RV0167	RV0167
RIBC	RIBC
RV0258C	RV0258C
RV2765	RV2765
RV1425	RV1425
RV1968	RV1968
RV0030	RV0030
RV0012	RV0012
RV2526	RV2526
HPX	HPX
RV2115C	RV2115C
RV2302	RV2302
DAPB	DAPB
RV1827	RV1827
WHIB1	WHIB1
RV0142	RV0142
RV2113	RV2113
RV1081C	RV1081C
RV2515C	RV2515C
FADD21	FADD21
RV3057C	RV3057C
RV2713	RV2713
RV1351	RV1351
RV0209	RV0209
RV0559C	RV0559C
RV1567C	RV1567C
LPPZ	LPPZ
RV0584	RV0584
LPQQ	LPQQ
THIE	THIE
RV0224C	RV0224C
MENG	MENG
LPQU	LPQU
RV1117	RV1117
RV1796	RV1796
RV0174	RV0174
LPRK	LPRK
RV0172	RV0172
RV3421C	RV3421C
RV0292	RV0292
RV1544	RV1544
RV1062	RV1062
RV2078	RV2078
RV2293C	RV2293C
DNAA	DNAA
RV3790	RV3790
RV3025C	RV3025C
RV1152	RV1152
ECHA4	ECHA4
RV0416	RV0416
GMHA	GMHA
MMAA4	MMAA4
RV1466	RV1466
RV2715	RV2715
RV1823	RV1823
SDAA	SDAA
RV0146	RV0146
RV3386	RV3386
RV1572C	RV1572C
RV2686C	RV2686C
RV0988	RV0988
RV3657C	RV3657C
RV3040C	RV3040C
RV1906C	RV1906C
RV0909	RV0909
CLPX	CLPX
FOLP2	FOLP2
LIPB	LIPB
LPQP	LPQP
GLPD1	GLPD1
RV2033C	RV2033C
PPGK	PPGK
RV0141C	RV0141C
RV3142C	RV3142C
UREG	UREG
GPDA2	GPDA2
RV2575	RV2575
SDHA	SDHA
RV1273C	RV1273C
RV1700	RV1700
RV3732	RV3732
RV0073	RV0073
RV1716	RV1716
RV3433C	RV3433C
GLBN	GLBN
RV2499C	RV2499C
BPOB	BPOB
RV2420C	RV2420C
RV1026	RV1026
LPPE	LPPE
DEVB	DEVB
RV3167C	RV3167C
RV0393	RV0393
GCPE	GCPE
RV3741C	RV3741C
RV2345	RV2345
RV1635C	RV1635C
HISC2	HISC2
RV2681	RV2681
RV3300C	RV3300C
RBSK	RBSK
MUTT1	MUTT1
RV0314C	RV0314C
AMID	AMID
RV3067	RV3067
RV3004	RV3004
RV2426C	RV2426C
RV1991C	RV1991C
PYRF	PYRF
LPQX	LPQX
RV3099C	RV3099C
RV1744C	RV1744C
RV3735	RV3735
RV3656C	RV3656C
RV1507C	RV1507C
RV0666	RV0666
BETP	BETP
RV0713	RV0713
PTRBA	PTRBA
CTPB	CTPB
[truncated: 414 more rows]
