# Supplementary material for: The gene expression data of Mycobacterium tuberculosis based on Affymetrix gene chips provide insight into regulatory and hypothetical genes
Source: BMC Microbiol. 2007 May 14;7:37. doi: 10.1186/1471-2180-7-37 (PMC1884158; doi:10.1186/1471-2180-7-37)
Supplement: Additional File 5 — Gene zones in the gene expression map. M. tuberculosis during log-phase growth. [file 1471-2180-7-37-S5.txt]

Zone-1	Zone-2	Zone-3	Zone-4
RV3378C	RV3577	ASK	RV1261C
FADD10	LPQE	RV2136C	RV1499
PURB	SIGA	QCRC	RV2023C
FADD30	OTSA	RV3204	RV3189
RV3813C	RMLC	RV0692	HSPX
RV3814C	RV2509	RV0430	PURN
PKNJ	RV1566C	RV0556	RV2292C
RPSA	LPQW	ACKA	RV1495
RIMI	DFRA	PSSA	HYCE
RV3221C	RV2135C	RV0302	RV2274C
RPLS	NUOK	RV0181C	TAL
RV0547C	NUOF	RV1277	LIPI
DFP	NUOG	SIGK	RV3868
ACN	RV3092C	RV3330	RV0345
RV0634C	DGT	PPP	RV0250C
RV0829	PROV	SMPB	RV0187
RPOB	RV1815	RV1703C	RV1176C
RMLB	RV3604C	RV2674	RV2983
EPHD	HELY	RV0060	RV0040C
RV0338C	ATPC	RV0059	RV3310
RPLW	RV3807C	PNTAA	ARGB
GPDA1	RV3808C	MMPL12	RV0098
RV0298	RV1513	RV2166C	LPRG
HISB	LPQB	RV1494	END
SECY	RV1560	RV2103C	RV2312
RBFA	RV3258C	RV1376	RV0550C
RV2142C	RV1710	MOXR2	ILVD
ILVN	CYSE	FTSH	RV0180C
GMK	RV2074	RV1085C	LIPD
RV1514C	RV3557C	RV3769	RV0046C
RNC	NUSA	RV0239	METC
THRS	METE	RV0863	RV1998C
TUF	PHOH2	PRFB	ECHA19
ADHE2	HEMY	RV2844	FADH
RV1825	RV0100	RV3837C	RV0264C
RV2960C	QCRB	RV0020C	GABD1
RV2751	CYDD	RV3103C	RV1722
RV3365C	RV1798	METS	FADD11
NEI	RV1747	TOPA	IDER
RV2760C	PITA	RV1692	RV2455C
DNAG	RV3549C	RV3882C	NARK2
RV3234C	RV3631	RV3678C	fbpC2
FTSY	RV1816	GLNA2	LPQS
MRP	CCSA	RV2923C	RV2662
FADD29	LIPL	CYDB	RV1772
RV2750	RV2097C	RV3645	RV0967
RV2181	ATPE	RV3173C	RV0465C
RV3685C	RV0472C	ECHA21	RV1813C
GABT	RV1698	RV3031	RV2016
RV1225C	RPME	RV1578C	HSP
RV2829C	RV3008	RV2929	RV0516C
RV2573	RV1009	COBH	RV0846C
RV1581C	RV2609C	MMPS3	RV0991C
LPPO	RV0831C	LPQZ	RV3334
RV2203	RV0633C	ACCA3	RV2628
RV1680	RV0249C	RV3024C	RV2020C
RV3030	RV0390	PNCA	RV0968
BIOD	RV0240	RV3780	RV2517C
OPCA	FDHF	GYRA	SIGE
RV3261	RV0204C	LYSA	RV1774
PSTB	PEPR	BCP	RV1847
FOLC	RV0431	ECHA18	RV0190
RV0879C	RV2051C	RV2837C	RPST
RV3243C	WBBL2	GUAB3	ALD
IDSA2	RV1708	ACEE	RV0080
RV2493	GPSI	RV0462	RV2699C
RV0065	PKND	LPPR	RV2629
RECF	RV1634	RV1366	RV0571C
RV2968C	RV3592	RV2452C	RV2623
RV1729C	REGX3	RV0466	RV0572C
RV0950C	RV2794C	RV2542	RV2005C
MMPL2	RV1233C	RV0965C	CTPF
RV0074	RV2969C	RV0463	RV3133C
RV2980	TRPD	RV2809	RV2004C
RV0783C	RV1111C	RV1591	RV2626C
RV2040C	RV1592C	RV3438	RV2625C
RV3036C	HSPR	RFE	RV2627C
RV2857C	RV3269	RV2562	RV2032
GLGB	RV3205C	RIBG	PANB
RV0029	RV2993C	RV3848	RV2466C
RV3630	RV2275	FADE23	RV2035
RV3482C	RV1055	RV2673	RV3134C
RV0227C	ALAS	RV0198C	RV2962C
RV1898	RV0248C	GLMS	RV0081
MURA	RV0247C	RV2229C	RV2630
RPE	RV3320C	RV0241C	ROCD1
RV0484C	HEML	FTSX	RV3007C
PURU	RV1836C	RV2260	PFKB
RV1367C	RV3883C	FABG1	RV2028C
RV1730C	RV2009	TESA	RV2624C
RV1724C	RV0513	RV0301	NARX
NAGA	RV2242	FIXA	RV3132C
CARB	CYSW	RV1069C	RV2003C
RV2561	ILVE	RV2067C	RV2030C
RV0996	TPX	CYCA	FDXA
GATC	EPHF	RV1260	RV2017
RV1333	RV2061C	RV1126C	RV0082
RV3884C	RPHA	FUM	AHPD
RV2944	ATPA	RV1943C	RV1994C
RV1941	RPOC	FADD36	MIHF
DINX	ATPG	RV0483	RV1158C
IMPA	ATPF	RV3863	RV2204C
ACPS	GAP	BLAC	RV1065
HELZ	RV0434	RV0818	RV0580C
GND2	RV1337	FADE24	RV0854
SUBI	RV3256C	MEZ	RV3706C
TLYA	LGT	RPSG	RV0208C
PKNB	PMMB	RV2468C	PHOY2
RV2757C	TRPC	RPLD	RV0888
OPPA	PPSB	RPLQ	LPRJ
PSTA1	GGTA	HEMZ	RV0586
RV3200C	RV3922C	RPMD	ROCD2
PKNF	RV0051	LEUA	RV2022C
RV1335	PKS13	AMIC	RV3675
RV3581C	RV3920C	RPOA	RV3181C
RV2083	RNHB	RPSE	FOLD
RV3870	RV3329	RPLF	RV3486
RV1025	DRRB	RPSH	FFH
DNAE1	RV1251C	RPLX	RV1749C
ZWF2	EFPA	RV0203	RV2718C
PHOT	RV2054	RPLJ	RV3881C
LLDD1	MURC	RPLR	RV1687C
HPT	RV1632C	RPLE	RV3519
RV3552	RV2395	RPLB	RV1624C
RV2762C	RV1378C	RPLC	RV0476
TYRS	QCRA	NUSG	HNS
RV1676	CTAE	RV0791C	RV2876
RV0544C	RHO	RV3440C	RV3574
DSBF	PARB	RPSS	LIPU
RV2093C	RV3321C	ALR	RV1460
RV2239C	ATPH	RPSC	RV0079
LPRH	RV3921C	RPLV	RV3898C
RV3627C	ATPD	PNTB	RV1431
RV0698	RV3805C	RPLP	FADA3
NICT	RV2901C	RPMC	RV0549C
RV2216	PARA	RV2125	RV3688C
RV3777	RV2949C	PRFA	RV0207C
RV1360	CTAC	RV1546	RV1615
RV2326C	RV1576C	RV3278C	RV1927
RV3492C	ATPB	RV1099C	RV1648
FTSW	RV0546C	RPLO	RV2295
RV1422	RV2781C	TPI	RV0970
PLCC	RV0526	RV0299	UREA
ILVA	RV3104C	RV3677C	RV3831
RV1290C	POLA	RV2258C	RV0877
RV3671C	PYRH	RV3272	RV1957
RV0178	RV1870C	RPSQ	RV3600C
RV2314C	RV1711	RPLA	AHPC
RV1770	RV3672C	RV3277	RV1257C
PKNE	RV0514	RV3050C	RV0531
RV3720	DAPF	SENX3	RV0341
RV0143C	RV2554C	RV2676C	RV1498C
RV0891C	RV1869C	RV0135C	RV2224C
RV1332	NUOE	RV2912C	RV1132
RV0464C	NUOC	HTPX	RV2091C
RV0364	RV1178	RV2745C	RV1794
RV0543C	RV0528	SIGB	FADD28
YJCE	RV1481	RV1410C	NRDH
PPDK	RV2791C	RV1839C	RV3879C
RV3712	RV2610C	RV0282	RV0477
RV2955C	RV3856C	RV3143	WHIB2
RV3199C	RV1565C	MOAB2	RV2015C
RV2190C	RV3212	RV3815C	RV2285
RV3364C	RV1043C	AROG	RV3864
RV2532C	TSNR	RPSL	CITA
RV2732C	RV1324	GYRB	FADD2
RV1824	PGK	RPSM	RV2707
RV1693	RV0525	RV3835	RV1419
RV3217C	RUVC	DNAB	35KD_AG
RV1159	KSGA	TRPE	CLPP2
RV2951C	RV2989	RV2454C	RV1831
RV1503C	LPRE	RV2186C	RV0795
RV3877	PURK	HISA	RV1343C
RV2409C	RV0412C	RV3281	RV0748
RV2389C	RODA	TAGA	RV1819C
RV0590	RV3725	CYST	RV2018
RV2867C	HEME	ACPM	RV0313
ACCD2	RV1339	RV2199C	RV3208
RV3207C	RV1797	RV1919C	RIBD
FADD9	NRP	RV2954C	RV2571C
RIBA2	UREC	RV2842C	RV2511
RV1011	RV2852C	RV3284	RV2175C
CYSH	RV3781	RV1877	RV2082
RV1478	TRPA	MTRB	RV1173
GGTB	RV2956	RV3034C	ARGJ
NIRA	TRPB	RV2418C	RV2522C
RV2425C	RV2808	BGLS	RV2112C
ACCD4	RV2128	RV2696C	LIPQ
RV3541C	RV1695	HTRA	RV2111C
RV0175	NUOI	RV2053C	RV0229C
RV2393	RV1312	LPRC	RV2358
MURX	NUOL	FADB4	RV0608
RV3701C	NUOD	RV1301	RV3683
RV1884C	RV3806C	PURE	RV2926C
RV0823C	RV2759C	RUVB	GLPQ2
RV3209	RV2966C	PMMA	RV1779C
RV3742C	FOLK	ALDC	SSEA
RV2816C	RV2879C	NADC	RV0609
RV2361C	RV1780	RV3843C	RV2473
DESA1	RV1271C	RV1887	RV0475
RV0741	RV3693	RV2843	RV1874
SIGJ	PLCB	RV2165C	RV1344
RV2309C	DRRC	RV3190C	RV0047C
FADE13	RV2600	RV1224	RV1584C
FADA4	NUOM	RV2953	RV0340
RV3555C	NUOH	NADB	RV2709
RV3377C	RV0875C	GLCB	RV1593C
RV2102	RV3220C	FABG4	RV2595
RV3662C	RV3885C	UVRA	LPQA
XERC	MMPL7	RV3273	RV3407
RV2651C	RV2475C	SAHH	RV0615
RV3876	LTP1	FADA2	RV0133
RV2830C	RV0236C	RV1882C	INFA
RV0023	NUOJ	RV0983	FDXD
RV1444C	NUOB	RPMI	RPMJ
RV1227C	NUON	SIGG	FDXC
RV1534	MMPL9	AROK	RV0097
RV0033	RV2752C	DEOD	RV3865
RV0960	RV0177	RV1480	RV3408
GLTD	RV0176	RV3231C	ARGG
RV1347C	HEMB	RV1458C	RV0496
RV1318C	PRCA	RV2588C	RV0021C
RV0674	RV2553C	FRR	RV0581
RV0561C	RV2367C	RV2795C	RV0038
RV0114	RPLT	RV0497	RV1331
PHOP	GID	EMBA	RV0680C
BIOF2	CMK	RV3684	RV1313C
RV2735C	RV3122	RV3216	RV3437
RV1459C	EMBB	RV3695	ACS
RV1903	RV1303	RV0811C	ARGF
XSEB	RV1907C	RV2206	RV1579C
RV0075	RV2792C	RV1863C	LEPA
PKS1	FTSZ	RV2488C	FADD24
KDTB	WAG31	RV0678	ENO
RV2599	RV0902C	RV2235	RV1423
MODA	HEMK	RV0333	RV2801C
RV3108	NARL	RV3771C	RV1508C
RV3857C	RV2147C	LPRB	CYSG
RV1626	RV3267	DUT	RV1033C
FADE21	RV1477	RV1962C	FADD5
RV2758C	LPPW	RV1948C	RV0786C
PAPA5	SIGC	FADE2	CTPI
RV0052	RV2864C	RV1246C	ADHA
NUOA	RECA	RV0867C	RPSJ
HEMN	RV2826C	PFLA	PKS16
RV0336	RV1697	RV2453C	SIGM
RV2095C	LEUC	RV1586C	PPK
RV2084	LEUD	CTPG	SIRR
CSPA	RV3909	GROES	RV0927C
PBPB	DNAQ	GROEL2	MIAA
PVDS	RV1465	GRPE	RV2507
MURD	RV0486	DNAK	RV1086
RV3867	RV3910	RV3694C	RV0827C
RV3828C	PIRG	ECHA9	RV3680
RV0961	RV2574	GROEL1	RV1628C
RV0401	RV2360C	RV2959C	RV1740
RV3193C	RV3816C	RV2714	RV1103C
MFD	AROB	RV1192	ARGC
RV3821	RV2827C	RV1024	UVRC
MURG	FTSK	RV1245C	RV2476C
RV2148C	RV3587C	RV1828	ADK
PKS15	FOLE	CTAD	RV3611
RV3210C	FTSQ	RV2237	RV2300C
RV0508	RV3647C	RV0300	LIPG
RV3361C	RV3376	LPRO	RV3292
ADD	RHLE	RV0127	SUCA
GLPD2	RV0982	RV0191	RV3567C
RV3673C	PRCB	RV1265	RV1156
RV2771C	RV1220C	RV0184	RV1390
RV3783	THIL	RV3779	PYRR
RV0504C	UVRB	RV1264	FADD31
LIGA	RV2096C	RV1115	RV3699
RV1147	RV3605C	RV0010C	RV1102C
RV3836	RV3854C	RV3897C	SDHB
RV1097C	RV3213C	SUCC	RV2331
FADD12	RV2957	RV3263	RV1322
RV0063	RV3582C	RV2177C	RV0566C
ADHC		RV1616	RV1804C
GATB		RV1795	RV3583C
RV0428C		HISD	DESA2
RV1864C		RV1683	RV0044C
RV2631		RV0061	RV3736
RV1735C		RV0617	RV3760
RV0479C		ARGS	RV1532C
RV2994		HSDM	RV3338
RV1631		RV3041C	RV1894C
RV1047		LIPN	RV3197
PROS		RV1814	RV1734C
RV1394C		COBG	RPMB2
FABH		RV1830	FADE20
PHES		RV1157C	GLTB
RV2419C		RV0898C	FADB
RV2276		RV2749	RV2990C
BPOC		RV0900	RV2927C
CINA		RV2119	FADA
RV1096		RV1101C	RV2729C
RV3271C		PRSA	RV2549C
RV2880C		RV3078	RV2134C
RV0948C		RV2620C	RV1109C
RV0048C		RV2325C	RV3570C
MMPS4		RV3312C	RV0361
RV0537C		RV3483C	PFKA
RV2038C		MBTF	RV1879
RV0303		GLPQ1	RV0588
MMPL5		RV2851C	RV0903C
RV3161C		RV0201C	KATG
MMPS5		RV3717	RV0145
SUGI		RV2779C	RV1171
RV3160C		RV1006	RV0034
CTPC		RV2585C	RV3230C
RV0197		RV2494	MOAA2
RV0444C		RV2025C	RV2840C
LPPX		RV0999	LSR2
RV0225		LIPP	RV1222
CDSA		RV0221	RV1625C
RV1231C		RV1321	CYSS2
RNPA		RV1262C	RV2694C
RV2733C		FADE8	GCVH
RPMH		RV2223C	RV2675C
RV0049		MMPL3	RV0567
RV2650C		RV0474	PNP
NUSB		THIC	RV2387
RV0624		RV1766	RV0036C
RV2556C		RV1375	DNAN
RV0582		RV1279	SUGC
RV2327		RV1320C	RV2683
RV2576C		RV0289	RV0200
METK		SIGD	RV3651
RV0042C		RV3413C	RV3194C
RV3697C		RV3819	RV3753C
RV1846C		RV3822	RV3254
ECHA10		RV3387	RV2406C
RV0659C		RV1952	RV2132
RV0443		RV2491	RV1888C
RV0383C		RV1890C	RV3642C
PROX		RV1476	RV2075C
RV3878		MOG	RV0288
CPSA		MMPL11	RV0287
RV2390C		RV1897C	RV3238C
GLBO		RV3818	RV0093C
RV0281		PROB	RV1519
RV1404		RV1637C	XTHA
RV0910		RV1377C	RV1950C
RV3360		RV0801	RV2529
RV2602		RV2037C	LPPT
RV2550C		RV1812C	RV0611C
RV2315C		RV1082	RV0128
RNE		RV1556	GLGC
RV0495C		RV1784	RV2304C
RV1155		RV0530	RV1829
RV0857		RV1891	ECHA13
RV0599C		RV3389C	RV1038C
FADD33		PDHB	SCOB
RV0291		RV2723	RV1066
RV0284		RV0266C	RV1205
RV0939		RV3762C	RV1989C
LEXA		LPPY	RV0837C
RV2256C		RV3767C	RV2690C
RV3869		RV2464C	RV0763C
RV0283		LPQM	RV0523C
RV3871		RV3404C	RV0415
RV2721C		RV3901C	RV3686C
RV0185		RV3524	RV0170
RV2525C		RV0922	RV3690
RV0290		RV1778C	RV2415C
RV1987		RV1083	RV3896C
RV0822C		RV1194C	RV3085
BFRA		MENB	RV3121
RV3074		RV3445C	ASNB
GLTA2		RV1201C	RV2118C
RV3427C		LYSS	COBM
RV0883C		RV0955	RV1965
RV0660C		RV0635	CMAA2
RV0598C		PPIA	RV0272C
RV3866		PCNA	RV3291C
RV2527		FADB2	RV0594
RV0937C		RV3747	RV3520C
RV0587		RV1896C	RV1673C
RV3452		ASD	GUAA
RV2049C		RV0665	RV1218C
RV0914C		MAS	RV0161
RV3689		FADD6	RV3705C
LIPC		RV2777C	RV1373
RV2212		MPT64	RV3536C
RV0577		LPQT	SDHD
HUPB		RV3723	RV2565
BFRB		RV2734	RV2492
FADE22		BIOB	RV0911
RV3005C		FADD26	RV0655
CTAB		PURQ	RV2333C
RV2513		RV3789	RV2286C
FADD25		RV2775	METB
RV1765C		RV0420C	RV0940C
LSPA		RV2971	RV2872
RV3424C		GCVT	RV0880
RV0997		RV0890C	RV2411C
RV1435C		RV2271	RV2267C
GREA		RV2603C	LPQN
RV3182		RV1979C	LPPC
RV0981		RV2228C	FADD23
MTRA		PURM	RV2687C
RV2172C		RV2273	RV1742
RV3049C		FADD22	RV0144
RV0907		RV2604C	LPPP
RV1533		RV3748	METH
RV1883C		GCP	RV1810
RV0876C		RV3222C	OXCA
PROA		TESB1	FADE6
HSDS		RV3518C	RV3527
FADE14		RECR	RV0274
GCA		RV0726C	RV1977
RV0072		SUCB	RV2825C
RV3626C		RV1232C	WHIB4
RV1216C		NTH	RV2668
HEMA		RV2617C	RV1136
SECA2		RV1762C	RV3342
OPPC		FADD1	RV1234
RV0778		HISH	PGMA
RV1509		FADE25	RV3895C
PKS5		PPIB	RV0941C
RV1504C		RV0647C	LPPJ
LPQL		RV2144C	RV0653C
ECHA15		GALU	RV3479
RV0460		RIMM	RV1179C
GLTS		RV1258C	RV2478C
LIPE		RPLL	RV0108C
RV3224		RV2908C	RV2184C
RV2257C		RPLI	PDXH
RV1061		RV2822C	RV0502
RV3434C		PCKA	CDH
RV1428C		RV1073	RV1352
OPPD		RV0636	FABG3
DCD		RV0637	RV3123
DAPA		CYSA2	RV1453
RV0007		RV0277C	THYA
RV1545		RPSP	LIPH
RV2189C		RPSB	RV1893
RV3435C		LPPU	RV0650
RV3304		HTPG	ECHA14
RV0819		RPLM	RV0771
THRC		RPSI	RV1413
RV1540		SSEC2	RV0121C
MOAC2		RV0057	RV3654C
XSEA		SSB	RV2044C
RV2417C		ASPC	LIPF
RV1610		ECHA8	RV2670C
RV0799C		RV0045C	CPSY
RV3095		RV3765C	RV2297
SECF		ADHB	RV0165C
RV0498		RV0813C	PKS11
FECB		RV0316	RV1362C
LPPL		MRSA	RV2799
GLMU		RV0315	RV1363C
MENE		RV1984C	RV2255C
RV3401		RPLN	RV1931C
RV2104C		RV3252C	RV3501C
RV0293C		RV1771	VIUB
CTPH		ICD2	APT
RV3489		DNAJ2	RV1861
RV0839		HRCA	SECG
AROD		RPSO	RV3860
MMPL1		RV0686	RV0149
RV3096		NDH	RV0269C
RV3661		HFLX	RV2639C
RV1769		RV2871	RV1151C
GMDA		RV0164	RV0230C
RIBH		RUBA	MOAC3
RV1200		CBHK	RV2722
RV2952		PYKA	TRXA
RV1334		ECHA12	RV3891C
RV2474C		SODC	RV0188
LEPB		RV2666	RV1535
LIPO		RUBB	RV2288
HISF		RV1242	RV2657C
PPSE		RV2146C	RV3764C
THRA		RV1597	RV1230C
GRCC1		RV1855C	RV3288C
RV3032		NARK1	LPQH
RV0774C		RV0954	RV0695
RV1505C		RV1072	RV3633
MEND		RV0238	RV3616C
DRRA		RV3716C	RV3399
PPSC		RV2120C	LPRF
RV1543		RV1761C	RV2638
RV0597C		RV1929C	RV3615C
RV0111		TESB2	RV3614C
PKNA		RV1684	PAPA3
RV0798C		RV2915C	FRDC
SECD		TKT	RV2129C
RV1502		RV1191	RV1926C
PQQE		MPT83	SODA
PTA		RV2261C	RV2633C
RV3094C		LEUB	RV2557
RV0196		RV2520C	LAT
RV2680		PEPB	RV3733C
RV3282		PGI	RV2161C
PSTA2		RV1523	PKS4
CYSM		NADA	RV2558
PNTAB		ILVC	RV2632C
KASA		RV1732C	PKS3
HEMC		FBA	RV1868
LPQI		RV3880C	NARG
ACCD6		ECHA3	RV3751
KASB		RV3722C	RV0696
RV2052C		INHA	SIGF
RV1728C		FIXB	RV3679
ARGH		FABD	RV2160C
		RV2477C	RSBW
		TIG	RV2253
		RV2272	RV2336
		MDH	FUSA2
		SERB2	PAPA1
		RV1924C	RV2598
		PYRC	RELA
		INFB	PKS2
		RPSK	RV3241C
		RPSD	RV1639C
		MGTC	SUHB
		RPLK	RV1871C
		RV0019C	RV3500C
		RPSF	EPHA
		TSF	RV1184C
		SUCD	RV0387C
		NRDB	RV1433
		PURA	OMPA
		RV0730	RV0171
		RV0439C	RV3496C
		QOR	CDD
		RV1148C	MOAE2
		YFIH	RV2024C
		PTRBB	FADE26
		RV2688C	SCOA
		RV0153C	RV0657C
			AMT
			RV2348C
			RV3750C
			RV3491
			RV0137C
			RV3887C
			RV1037C
			RV3874
			RV2137C
			LLDD2
			RV2311
			RV2205C
			NARJ
			NARH
			RV2369C
			RV0621
			RV1398C
			FURA
			RV1154C
			RV2472
			RV3449
			FADD16
			LPQO
			RV0168
			RV0767C
			RV0736
			INFC
			FRDB
			RV0245
			NARI
			RV0167
			RIBC
			RV0258C
			RV2765
			RV1425
			RV1968
			RV0030
			RV0012
			RV2526
			HPX
			RV2115C
			RV2302
			DAPB
			RV1827
			WHIB1
			RV0142
			RV2113
			RV1081C
			RV2515C
			FADD21
			RV3057C
			RV2713
			RV1351
			RV0209
			RV0559C
			RV1567C
			LPPZ
			RV0584
			LPQQ
			THIE
			RV0224C
			MENG
			LPQU
			RV1117
			RV1796
			RV0174
			LPRK
			RV0172
			RV3421C
			RV0292
			RV1544
			RV1062
			RV2078
			RV2293C
			DNAA
			RV3790
			RV3025C
			RV1152
			ECHA4
			RV0416
			GMHA
			MMAA4
			RV1466
			RV2715
			RV1823
			SDAA
			RV0146
			RV3386
			RV1572C
			RV2686C
			RV0988
			RV3657C
			RV3040C
			RV1906C
			RV0909
			CLPX
			FOLP2
			LIPB
			LPQP
			GLPD1
			RV2033C
			PPGK
			RV0141C
			RV3142C
			UREG
			GPDA2
			RV2575
			SDHA
			RV1273C
			RV1700
			RV3732
			RV0073
			RV1716
			RV3433C
			GLBN
			RV2499C
			BPOB
			RV2420C
			RV1026
			LPPE
			DEVB
			RV3167C
			RV0393
			GCPE
			RV3741C
			RV2345
			RV1635C
			HISC2
			RV2681
			RV3300C
			RBSK
			MUTT1
			RV0314C
			AMID
			RV3067
			RV3004
			RV2426C
			RV1991C
			PYRF
			LPQX
			RV3099C
			RV1744C
			RV3735
			RV3656C
			RV1507C
			RV0666
			BETP
			RV0713
			PTRBA
			CTPB
			RV1964
			RV1817
			RV3172C
			ARSA
			RV3687C
			WHIB3
			RV1922
			MMPL4
			RV0856
			LPQF
			BIOA
			RV3333C
			LPQC
			SUGB
			RV3849
			PKNI
			RMLA
			RV3845
			RV2975C
			RV0966C
			MMPS1
			MOXR3
			ECHA1
			RV2283
			RV3894C
			RV1250
			RV3827C
			RV1125
			RV1046C
			RV0938
			RV0901
			LPRN
			FADE16
			METZ
			RV1421
			FDHD
			RV0424C
			RV3886C
			RV3498C
			MANA
			RV3239C
			CTPE
			RV3586
			RV3691
			PKS8
			MPT53
			SSEB
			RV3719
			RV3114
			RV3348
			RV3295
			RV3579C
			RV3494C
			RV3493C
			IUNH
			MMPL8
			CITE
			MOAD2
			RV0138
			MMPL10
			UGPC
			MURF
			RV3778C
			ECHA17
			RV0870C
			RV0273C
			IDSB
			DEAD
			RV1776C
			RV1100
			RV3902C
			RV2456C
			RV2313C
			RV3773C
			RV1464
			RV0691C
			RV2772C
			RV0843
			RV1254
			RV0681
			GLNB
			RV0332
			RV1054
			RV2183C
			RV0805
			RV3015C
			RIBF
			RV2669
			RV2459
			RV2743C
			RV1558
			RV3070
			RV1112
			ATSB
			RV2708C
			COBD
			RV1501
			RV3069
			GALE1
			RV3000
			RV1414
			RV3522
			RV1720C
			RV0454
			LIPA
			RV2180C
			RV2778C
			RV2310
			DPPA
			RV2252
			RV3612C
			RV3249C
			RV3707C
			RV1393C
			RV3817
			RV3744
			PPSA
			RV1914C
			RV1702C
			PCA
			RV1580C
			FAS
			RV3480C
			LIPJ
			RV0669C
			RV3038C
			MMAA2
			RV3718C
			PAPA2
			RV2716
			PHOR
			RV3613C
			PKS10
			RV2645
			NDKA
			RV2647
			RV2483C
			RV2081C
			RV3046C
			RV0596C
			RV1247C
			RV0309
			RV2655C
			RV1249C
			RV2405
			LIPT
			RV0796
			LPPI
			RV0407
			RV3851
			RV0750
			RV0140
			RV2114
			CTPD
			RV2700
			ACRA1
			RV0027
			RV3528C
			RV3451
			RV3259
			RV1174C
			RV0987
			RV1880C
			RV2159C
			RV3237C
			RV2661C
			RV1904
			RV0628C
			RV0986
			FADD15
			RV1955
			RV0426C
			RV2641
			FADE10
			RV1990C
			RV2021C
			RV1951C
			RV0569
			RV2036
			ATSA
			RV3862C
			RV0268C
			RV3526
			RV3127
			RV3130C
			RV1738
			RV1920
			RV1996
			RV2266
			RV3059
			RV2731
			RV1167C
			RV1733C
			HISG
			RV0885
			ILES
			RV3169
			RV3766
			RV3890C
			RV0263C
			RV2076C
			RV3545C
			RV0458
			RV0011C
			RV1463
			RV3768
			RV0455C
			RV3412
			RV1397C
			RV3131
			RV2169C
			RV0769
			PURT
			RV0307C
			FURB
			BCPB
			RV2301
			RV2305
			NRDI
			RV2376C
			RV2372C
			PAND
			LPPS
			RV0147
			RV2050
			MSCL
			RV2296
			MMSA
			RV1041C
			ECHA6
			FADD19
			RV0276
			RV2640C
			RV1636
			RV2516C
			CSPB
			RV2342
			RV2323C
			RV0743C
			RPLU
			TRXB2
			GLNA1
			RV3033
			LPRA
			MMAA1
			PEPA
			RV2606C
			RV2820C
			RV2280
			RPMA
			RV2449C
			RV1515C
			RV0308
			RV2484C
			MURE
			RV2375
			RV1269C
			RV0342
			CORA
			RV0759C
			RV1910C
			RV2182C
			FPRB
			FADE15
			RV1284
			RV0116C
			SERC
			FADE1
			ACEAA
			PDC
			RV0825C
			RV2140C
			RV1500
			RV2563
			RV0148
			FADD32
			SIGH
			GLF
			RV3534C
			META
			RV2185C
			VALS
			GLGP
			PDHA
			RV3802C
			LPPD
			GUAB1
			RV1783
			RV1782
			RV0126
			GLYS
			RV1892
			RV1978
			RV0654
			RV1885C
			RV0760C
			RV3850
			OBG
			FBPB
			PRA
			RV2958C
			NRDE
			RV1956
			RV0192
			RV1988
			RV1647
			RV0122
			PAPA4
			RV2874
			RV0223C
			RV3547
			ECHA2
			GLYA2
			TRXC
			RV0324
			RV0088
			MMAA3
			RV0595C
			LEUS
			RV1473
			RV0356C
			RV2077C
			RV0925C
			RV0810C
			RV2818C
			RV3788
			RV2672
			RV1104
			FADE19
			RV0519C
			RV3749C
			RV2663
			MOEW
			RV1748
			LPQD
			RV2536
			RV0740
			RV2664
			RV3472
			RV3098C
			RV3755C
			MUTA
			RV1487
			SPPA
			SDHC
			RV2410C
			RV3847
			RV2219
			RV3669
			RV0370C
			RV3632
			RV1042C
			RV1211
			RV0921
			RV1985C
			CTPA
			RV1531
			RV2094C
			RV2767C
			RV1401
			LPQY
			RV1928C
			FBPA
			RV3311
			RV0687
			COBU
			RV3787C
			PROC
			RV0610C
			LPPV
			RV0102
			PKS7
			RV0679C
			RV3888C
			RV1008
			RV1942C
			RV1486C
			PYRG
			RV0913C
			RV0360C
			RV3537
			RV1982C
			RV3400
			RV3485C
			RV3466
			RV2438C
			RV1443C
			RV3568C
			RV0471C
			RV3521
			RV2581C
			PEPQ
			RV0394C
			EFP
			RV3120
			RV3075C
			RV2197C
			RV3058C
			CYSQ
			MODC
			RV3226C
			RV3588C
			GUAB2
			RV1462
			RV1461
			RV2719C
			RV1212C
			RV3358
			RV3916C
			RV2568C
			RV3523
			RV2869C
			GSHA
			AROF
